# Supplementary material for: High-throughput miRNA profiling of human melanoma blood samples
Source: BMC Cancer. 2010 Jun 7;10:262. doi: 10.1186/1471-2407-10-262 (PMC2889897; doi:10.1186/1471-2407-10-262)
Supplement: Additional file 1 — Additional Table S1: Detailed information on all blood donors, i.e. melanoma patients and healthy individuals. [file 1471-2407-10-262-S1.XLS]

## Sheet: Tabelle1
Additional Files
Additional Table S1
A. details of all analyzed melanoma patients
set	number	sex	age	type	tumor thickness (Breslow's thickness )	Clark Level	TNM	clinical stage
validation set	validation 1	female	80	superficially spreading melanoma	0.75mm	II	pT1aN0M0	IA
	validation 2	female	84	nodular melanoma	6mm	V	pT4aN0sM0	IIB
	validation 3	male	49	nodular melanoma	2.1mm	IV	pT3apN0sM0	IIA
	validation 4	male	78	superficially spreading melanoma	1.1mm	III	pT2aN0M0	IB
	validation 5	male	46	superficially spreading melanoma	1.2mm	III	pT2apN0sM0	IB
	validation 6	female	79	amelanotic melanoma	3.5mm	IV	pT3apN0M0	IIA
	validation 7	male	65	amelanotic melanoma	1.6mm	IV	pT2aNsM0	IB
	validation 8	male	55	nodular melanoma	8mm	IV	pT4bpNs2aM0	IIIB
	validation 9	male	72	amelanotic nodular melanoma	4.4mm	IV	pT4bN3M0	IV
	validation 10	male	55	nodular melanoma	1.2mm	IV	pT2bpN3M1c	IV
	validation 11	male	47	superficially spreading melanoma	1.1mm	IV	pT2apN0sMx	IB
test set	test 1	female	51	superficially spreading melanoma	0.38mm	II	T1aN0M0	IA
	test 2	male	38	superficially spreading melanoma	0.51mm	II	T1aN0M0	IA
	test 3	male	67	superficially spreading melanoma	0.4mm	II	T1aN0M0	IA
	test 4	female	53	superficially spreading melanoma	0.4mm	I-II	T1aN0M0	IA
	test 5	male	57	nodular melanoma	2.1mm	IV	T3N1M0	IIA
	test 6	female	42	superficially spreading melanoma	0.79mm	IV	T1bN0M0	IB
	test 7	female	88	amelanotic melanoma	2.8mm	IV	T3N0M0	IIB
	test 8	male	58	superficially spreading melanoma	0.3mm	III	T1aN0M0	IA
	test 9	male	72	unclassifiable melanoma	0.65mm	IV	T1bN0M0	IB
	test 10	male	69	nodular melanoma	2.9mm	IV	T3aN0M0	IIA
	test 11	female	47	superficially spreading melanoma	0.53mm	III	T1aN0M0	IA
	test 12	female	66	superficially spreading melanoma	1.3mm	IV	T2aN0M0	IB
	test 13	female	47	superficially spreading melanoma	0.5mm	II	T1aN0M0	IA
	test 14	female	49	superficially spreading melanoma	0.81mm	III	T1aN0M0	IA
	test 15	female	37	superficially spreading melanoma	0.4mm	II	T1aN0M0	IA
	test 16	female	75	superficially spreading melanoma	0.4mm	III	T1aN0M0	IA
	test 17	male	77	superficially spreading melanoma	in situ		TisN0M0	0
	test 18	male	70	nodular melanoma	2.6mm	IV	T3N0M0	IIA
	test 19	female	66	unclassifiable melanoma			TxN2aM1a	IV
	test 20	male	74	nodular melanoma	2.03mm	IV	T3aN0M0	IIA
	test 21	male	48	superficially spreading melanoma	in situ		TisN0M0	0
	test 22	male	70	superficially spreading melanoma	0.39mm	II	T1aN0M0	IA
	test 23	female	37	superficially spreading melanoma	in situ		TisN0M0	0
	test 24	male	42	superficially spreading melanoma	0.4mm	II	T1aN0M0	IA
B. details of all analyzed healthy individuals
set	number	sex	age	type
healthy	healthy 1	male	27	healthy
	healthy 2	female	41	healthy
	healthy 3	female	28	healthy
	healthy 4	male	34	healthy
	healthy 5	female	22	healthy
	healthy 6	female	58	healthy
	healthy 7	male	58	healthy
	healthy 8	female	24	healthy
	healthy 9	female	35	healthy
	healthy 10	female	23	healthy
	healthy 11	female	49	healthy
	healthy 12	male	40	healthy
	healthy 13	male	60	healthy
	healthy 14	male	57	healthy
	healthy 15	female	59	healthy
	healthy 16	male	27	healthy
	healthy 17	female	46	healthy
	healthy 18	female	27	healthy
	healthy 19	female	28	healthy
	healthy 20	female	25	healthy
